# Supplementary material for: AIM2 as a putative target in acute kidney graft rejection
Source: Front Immunol. 2022 Sep 30;13:839359. doi: 10.3389/fimmu.2022.839359 (PMC9561248; doi:10.3389/fimmu.2022.839359)
Supplement: Supplementary Table 1 — Genesets related to AIM2. Top 5 genesets of GSEA Hallmark enrichment for AIM2 phenotype, indicating processes more positively or negatively correlated to AIM2. [file Table_1.xlsx]

## Sheet: Datasets inicialmente seleciona
Dataset	Title	Stable graft	Acute rejection	TCMR	ABMR	Borderline	Mixed	Plataform	Reference
GSE106675 (2018)	Intragraft molecular pathways associated with tolerance induction in renal transplantation	10	6	N/A	N/A	N/A	N/A	Affymetrix Human Genome U133A 2.0 Array	N/A
GSE114712 (2018)	Early isolated v-lesion may not truly represent a rejection of kidney allograft	8	4	4 (100%)	0 (0%)	0 (0%)	0 (0%)	Illumina HumanHT-12 V4.0 expression beadchip	doi: 10.1042/CS20180745
GSE129166 (2019)	Gene expression profiling in patients with a kidney transplantation	60	35	2 (5.7%)	15 (40%)	11 (31.4%)	7 (20%)	Affymetrix Human Genome U133A 2.0 Array	doi: 10.1016/j.ebiom.2019.07.028
GSE14328 (2010)	Three non-invasive protein biomarkers for solid-organ transplant rejection found through integrative genomics	18	18	16 (88.8%)	N/A	N/A	N/A	Affymetrix Human Genome U133A 2.0 Array	doi: 10.1371/journal.pcbi.1000940 doi: 10.1681/ASN.2009080876
GSE147089 (2020)	Transcriptional changes in kidney allografts with histology of antibody-mediated rejection	168	56	0 (0%)	56 (100%)	0 (0%)	0 (0%)	Affymetrix Human Genome U133A 2.0 Array	doi: 10.1681/ASN.2020030306
GSE1563 (2004)	Kidney Transplant Rejection and Tissue Injury by Gene Profiling of Biopsies and Peripheral Blood Lymphocytes	10	7	5 (71.4%)	0 (0%)	2 (28.5%)	0 (0%)	Affymetrix Human Genome U95 Version 2 Array	doi: 10.1111/j.1600-6143.2004.00526.x
GSE174020 (2021)	An integrated transcriptomic approach to identify molecular markers of calcineurin inhibitor nephrotoxicity in pediatric kidney transplant recipients	12	7	5 (71.4%)	2 (28.5%)	0 (0%)	0 (0%)	Affymetrix Human Genome U133A 2.0 Array	doi.org/10.3390/ijms22115414
GSE19130 (2009)	Renal allograft dysfunction	15	26	N/A	N/A	11 (42.3%)	N/A	Zhejiang university human 449 oligonucleotide array	doi: 10.1016/j.trim.2010.11.008
GSE21374 (2010)	Expression data from human renal allograft biopsies	207	76	N/A	N/A	N/A	N/A	Affymetrix Human Genome U133 2.0 Array	doi: 10.1172/JCI41789
GSE25902 (2011)	Innate and adaptive immune responses associate with progressive histological damage of renal allografts	24	24	24 (100%)	0 (0%)	0 (0%)	0 (0%)	Affymetrix Human Genome U133 2.0 Array	doi: 10.1038/ki.2011.245
GSE26578 (2011)	Renal allograft dysfunction (kidney tissue data set)	27	34	N/A	N/A	N/A	N/A	Zhejiang university human 449 oligonucleotide array	N/A
GSE34437 (2014)	Expression of the IL-17/Th17 axis in the development of acute renal allograft rejection	16	17	13 (76.4%)	0 (0%)	4 (23.5%)	0 (0%)	Affymetrix Human Genome U133 Plus 2.0 Array	doi: 10.1371/journal.pone.0056657
GSE36059 (2013)	Molecular diagnosis of T cell-mediated rejection in human kidney transplant biopsies; Molecular diagnosis of antibody-mediated rejection in human kidney	281	122	35 (28.7%)	65 (53.2%)	0 (0%)	22 (18%)	Affymetrix Human Genome U133 Plus 2.0 Array	doi: 10.1681/ASN.2014060588 doi: 10.1681/ASN.2013111149 doi: 10.1111/ajt.12079
GSE48581 (2013)	Potential impact of microarray diagnosis of T cell-mediated rejection in kidney transplants: the INTERCOM study	222	78	32 (41%)	40 (51.3%)	0 (0%)	6 (7.7%)	Affymetrix Human Genome U133 Plus 2.0 Array	doi: 10.1681/ASN.2014060588 doi: 10.1111/ajt.12387
GSE52694 (2013)	Borderline Changes in Renal Allografts: Molecular Diagnostics Identifies Risks for Graft Dysfunction	14	14	0 (0%)	0 (0%)	14 (100%)	0 (0%)	Illumina HumanHT-12 V4.0 expression beadchip	doi.org/10.1038/ki.2015.211
GSE72925 (2016)	INTRAGRAFT ANTI-VIRAL-SPECIFIC GENE EXPRESSION AS A DISTINCTIVE TRANSCRIPTIONAL SIGNATURE FOR POLYOMAVIRUS-ASSOCIATED NEPHROPATHY	45	14	14 (100%)	0 (0%)	0 (0%)	0 (0%)	Affymetrix Human Genome U133 Plus 2.0 Array	doi: 10.1097/TP.0000000000001214 doi: 10.3389/fmed.2019.00213
GSE76882 (2016)	Gene Expression in Biopsies of Acute Rejection and Interstitial Fibrosis/Tubular Atrophy Reveals Highly Shared Mechanisms that Correlate with Worse Long-term Outcomes	99	83	54 (65%)	N/A	N/A	N/A	Affymetrix HT HG-U133+ PM Array Plate	doi: 10.1111/ajt.13728
GSE9493 (2009)	Transcriptomic analyses of renal allograft biopsies reveal conserved rejection signatures and molecular pathways	21	14	10 (71.4%)	0 (0%)	4 (28.6%)	0 (0%)	Affymetrix Human Genome U133 Plus 2.0 Array	doi: 10.1111/j.1600-6143.2008.02512.x doi: 10.1111/j.1432-2277.2008.00790.x
