# Supplementary material for: AIM2 as a putative target in acute kidney graft rejection
Source: Front Immunol. 2022 Sep 30;13:839359. doi: 10.3389/fimmu.2022.839359 (PMC9561248; doi:10.3389/fimmu.2022.839359)
Supplement: Supplementary Table 2 — Genesets related to acute rejection. Top 5 genesets of GSEA Hallmark enrichment comparing acute rejection vs. stable graft phenotype. [file Table_2.xlsx]

## Sheet: Table 1. AIM2
Positive correlation to AIM2				Negative correlation to AIM2
Name	NES	Nom p-val	FDR q-val	Name	NES	Nom p-val	FDR q-val
GSE25902
HALLMARK_ALLOGRAFT_REJECTION	3.9	0	0	HALLMARK_OXIDATIVE_PHOSPHORYLATION	-2.45	0	0
HALLMARK_INTERFERON_GAMMA_RESPONSE	3.83	0	0	HALLMARK_TGF_BETA_SIGNALING	-2	0	0
HALLMARK_INTERFERON_ALPHA_RESPONSE	3.38	0	0	HALLMARK_ADIPOGENESIS	-1.99	0	0
HALLMARK_INFLAMMATORY_RESPONSE	2.94	0	0	HALLMARK_PEROXISOME	-1.82	0	0
HALLMARK_IL6_JAK_STAT3_SIGNALING	2.46	0	0	HALLMARK_FATTY_ACID_METABOLISM	-1.81	0	0
GSE36059
HALLMARK_ALLOGRAFT_REJECTION	3.76	0	0	HALLMARK_OXIDATIVE_PHOSPHORYLATION	-3.67	0	0
HALLMARK_INTERFERON_GAMMA_RESPONSE	3.75	0	0	HALLMARK_ADIPOGENESIS	-2.76	0	0
HALLMARK_INTERFERON_ALPHA_RESPONSE	3.65	0	0	HALLMARK_FATTY_ACID_METABOLISM	-2.71	0	0
HALLMARK_INFLAMMATORY_RESPONSE	3.29	0	0	HALLMARK_XENOBIOTIC_METABOLISM	-2.44	0	0
HALLMARK_IL6_JAK_STAT3_SIGNALING	3.09	0	0	HALLMARK_BILE_ACID_METABOLISM	-2.3	0	0
GSE129166
HALLMARK_INFLAMMATORY_RESPONSE	2.2	0	0	HALLMARK_OXIDATIVE_PHOSPHORYLATION	-1.75	0.04	0.07
HALLMARK_ALLOGRAFT_REJECTION	2.17	0	0	HALLMARK_BILE_ACID_METABOLISM	-1.64	0.03	0.09
HALLMARK_COMPLEMENT	2.15	0	0	HALLMARK_FATTY_ACID_METABOLISM	-1.59	0.075	0.08
HALLMARK_IL6_JAK_STAT3_SIGNALING	2.08	0	0	HALLMARK_ADIPOGENESIS	-1.42	0.119	0.193
HALLMARK_TNFA_SIGNALING_VIA_NFKB	2.04	0	0	HALLMARK_XENOBIOTIC_METABOLISM	-1.36	0.1615	0.2
	3.76
