# Supplementary material for: AIM2 as a putative target in acute kidney graft rejection
Source: Front Immunol. 2022 Sep 30;13:839359. doi: 10.3389/fimmu.2022.839359 (PMC9561248; doi:10.3389/fimmu.2022.839359)
Supplement: Supplementary Table 3 — Hallmarks positively and negatively enriched in acute rejection. [file Table_3.xlsx]

## Sheet: Página1
Positive enrichment on Acute Rejection				Negative enrichment on Acute rejection
Name	NES	Nom p-val	FDR q-val	Name	NES	Nom p-val	FDR q-val
GSE25902
HALLMARK_ALLOGRAFT_REJECTION	2.3	0	0	HALLMARK_PANCREAS_BETA_CELLS	-1.26	0.16	1
HALLMARK_INTERFERON_GAMMA_RESPONSE	2.25	0	0	HALLMARK_HEDGEHOG_SIGNALING	-1.24	0.17	1
HALLMARK_INTERFERON_ALPHA_RESPONSE	2.05	0	0	HALLMARK_UV_RESPONSE_DN	-1.19	0.15	1
HALLMARK_INFLAMMATORY_RESPONSE	1.67	0	0.01	HALLMARK_ANGIOGENESIS	-1.19	0.21	0.88
HALLMARK_IL6_JAK_STAT3_SIGNALING	1.38	0.03	0.13	HALLMARK_TGF_BETA_SIGNALING	1.17	0.23	0.8
GSE36059
HALLMARK_ALLOGRAFT_REJECTION	3.1	0	0	HALLMARK_OXIDATIVE_PHOSPHORYLATION	-2.09	0	0
HALLMARK_INTERFERON_GAMMA_RESPONSE	3.08	0	0	HALLMARK_XENOBIOTIC_METABOLISM	-2.08	0	0
HALLMARK_INTERFERON_ALPHA_RESPONSE	2.89	0	0	HALLMARK_FATTY_ACID_METABOLISM	-1.87	0	0
HALLMARK_INFLAMMATORY_RESPONSE	2.8	0	0	HALLMARK_BILE_ACID_METABOLISM	-1.85	0	0
HALLMARK_TNFA_SIGNALING_VIA_NFKB	2.76	0	0	HALLMARK_PEROXISOME	-1.53	0.01	0.02
GSE129166
HALLMARK_PI3K_AKT_MTOR_SIGNALING	1.81	0	0.06	HALLMARK_OXIDATIVE_PHOSPHORYLATION	-1.49	0.18	0.27
HALLMARK_IL2_STAT5_SIGNALING	1.76	0	0.04	HALLMARK_PEROXISOME	-1.21	0.21	0.78
HALLMARK_APOPTOSIS	1.73	0	0.03	HALLMARK_XENOBIOTIC_METABOLISM	-1.18	0.23	0.6
HALLMARK_MTORC1_SIGNALING	1.71	0	0.04	HALLMARK_BILE_ACID_METABOLISM	-1.14	0.28	0.52
HALLMARK_MITOTIC_SPINDLE	1.71	0.01	0.03	HALLMARK_FATTY_ACID_METABOLISM	-1.13	0.3	0.43
